# Supplementary material for: Local temporal Rac1-GTP nadirs and peaks restrict cell protrusions and retractions
Source: Sci Adv. 2022 Mar 23;8(12):eabl3667. doi: 10.1126/sciadv.abl3667 (PMC8942371; doi:10.1126/sciadv.abl3667)
Supplement: Supplementary file 2 — Movie S1 [file sciadv.abl3667_movie_s1.zip]

Archive with 1 entries (1 files):
- sciadv.abl3667_movie_s1.avi
